# Supplementary material for: Structural analysis of 3’UTRs in insect flaviviruses reveals novel determinants of sfRNA biogenesis and provides new insights into flavivirus evolution
Source: Nat Commun. 2022 Mar 11;13:1279. doi: 10.1038/s41467-022-28977-3 (PMC8917146; doi:10.1038/s41467-022-28977-3)
Supplement: Supplementary file 4 — Source data file [file 41467_2022_28977_MOESM4_ESM.xlsx]

## Sheet: 1b
Uncropped and unprocessed gel images shown at the bottom pannel of Figure 1b. White frame indicates the crop area
		PaRV			PCV								BinJV

## Sheet: 2G
Raw gel densitometry data used for the plot in Figure 2G
	WT				nPK1'				nPK2'
sfRNA-1	66.966	82.6336	77.2206	74.3792	29.8803	58.8187	40.1238	42.4887	55.3393	76.425	73.6013	62.2223
sfRNA-2	12.7299	13.5186	19.2178	17.2139	18.1181	14.7059	19.3673	18.7662	7.43942	6.0985	9.08702	6.7416

## Sheet: 7B
Virus titers (Log10 FFU/ml) used for the plot in Figure 7B
PaRV
dpi	WT			PK1'			PK2'			PK3'			PK1'2'3'
0	0	0	1.03959	1.30103	1.99114	1.0536	1.03959	0	0	0	0	0	0	0	0
3	4.93438	4.97066	4.80618	3.36315	3.25878	3.28592	4.59358	4.52578	4.24086	3.35894	3.29486	3.19298	3.30465	3.36491	3.30362
5	7.09589	7.34556	7.39759	5.73549	5.62501	5.75112	7.22678	7.12037	7.11977	5.65321	5.55303	5.47303	5.34591	5.43765	5.34549
7	7.23126	7.35463	7.6208	7.11977	7.07282	7.13203	7.36882	7.30172	7.22358	6.76109	6.97426	6.77512	6.0355	6.12057	6.21728
PCV
dpi	WT			PK1'			PK2'			PK3'			PK1'2'3'
0	0	0	0	0	0	0	0	0	0	0	0	0	0	0	0
3	7.71856	7.92379	7.66235	7.90309	7.92379	7.7297	7.74144	7.66883	7.65197	7.44703	7.38675	7.3838	7.56238	7.55306	7.56202
5	8.19083	8.09966	8.0352	8.26645	8.09455	8.00515	8.24819	8.03073	7.98	7.98712	7.98675	7.99861	8.26472	8.20276	8.05496
7	7.70155	7.69044	7.86393	7.58282	7.75559	8.05325	7.69543	7.78564	7.97885	7.66771	7.71734	7.82486	7.73183	7.78884	7.80384
BinJV
	WT			PK1'			PK2'			PK1'2'
0	0	0	0	0	0	0	0	0	0	0	0	0
3	3.8451	3.80618	3.2833	3.25042	2.62325	2.66276	3.80618	3.91381	3.81954	3.50515	3.32634	3.25042
5	5.53148	5.57978	5.53148	5.74819	5.30535	5.30103	5.38021	5.62325	5.68124	5.35411	5.35025	5.04139
7	7.22531	6.66276	6.76343	6.45025	6.77815	6.74819	6.91381	6.716	6.53148	6.38021	6.76343	6.66276

## Sheet: 7A
Uncropped and unprocessed gel images shown in Figure 7A. White frames indicate the crop areas.
	PaRV										PCV										BinjV
